# Supplementary material for: Predictive Factors of Functioning Adrenal Incidentaloma: A 15-Year Retrospective Study
Source: Medicina (Kaunas). 2022 Apr 27;58(5):597. doi: 10.3390/medicina58050597 (PMC9144654; doi:10.3390/medicina58050597)
Supplement: Supplementary file 1 [file medicina-58-00597-s001.zip]

Archive with 1 entries (1 files):
- medicina-1706980-supplementary.pdf
